# Supplementary material for: Proof-of-Concept Pilot Study on Comprehensive Spatiotemporal Intra-Patient Heterogeneity for Colorectal Cancer With Liver Metastasis
Source: Front Oncol. 2022 Mar 23;12:855463. doi: 10.3389/fonc.2022.855463 (PMC8986149; doi:10.3389/fonc.2022.855463)
Supplement: Supplementary file 2 [file Table_1.xlsx]

## Sheet: Patient_variant_list 
Abbreviations
ND	Not detected
NA	Not applicable
CNA	Copy Number Alterations
Patient AA				Primary			Liver metastasis		Plasma
Gene	CDS change	AA change	Coding impact	AA01F (%VAF)	AA02F (%VAF)	AA03F (%VAF)	AA05F (%VAF)	AA06F (%VAF)	AA01L (%VAF)	AA02L (%VAF)	AA03L (%VAF)	AA04L (%VAF)
APC	c.3199C>T	p.Gln1067Ter	Nonsense	19.05	32.13	74.01	58.94	41.78	16.17	21.56	16.6	4.65
KRAS	c.38G>A	p.Gly13Asp	Missense	15.16	29.59	64.53	34.64	32.82	13.59	15.58	12.37	3.1
TP53	c.743G>A	p.Arg248Gln	Missense	19.52	32.77	71.55	43.44	42.42	18.79	21.42	14.51	5.4
Patient AB				Primary					Liver metastasis			Plasma
Gene	CDS change	AA change	Coding impact	AB01F (%VAF)	AB02F (%VAF)	AB03F (%VAF)	AB03F (%VAF)	AB04F (%VAF)	AB05F (%VAF)	AB06F (%VAF)	AB07F (%VAF)	AB01L (%VAF)	AB02L (%VAF)	AB03L (%VAF)	AB04L (%VAF)
MLH1	c.1564C>T	p.Arg522Trp	Missense	32.04	16.01	19.39	19.39	19.98	19.09	25.23	17.09	ND	ND	ND	ND
PIK3CA	c.1258T>C	p.Cys420Arg	Missense	31.2	15.38	18.59	18.59	20.28	18.53	22.74	15.24	ND	ND	ND	ND
RET	c.2242G>T	p.Gly748Cys	Missense	33.79	16.44	18.98	18.98	22.89	19.05	24.31	16.79	ND	ND	ND	ND
KRAS	c.35G>A	p.Gly12Asp	Missense	31.43	17.4	19.04	19.04	20.85	17.1	23.68	15.1	ND	ND	ND	ND
Patient AC				Primary		Liver metastasis				Plasma
Gene	CDS change	AA change	Coding impact	AC01F (%VAF)	AC02F (%VAF)	AC03F (%VAF)	AC04F (%VAF)	AC05F (%VAF)	AC06F (%VAF)	AC01L (%VAF)	AC02L (%VAF)	AC03L (%VAF)
MSH6	c.3284G>A	p.Arg1095His	Missense	16.24	25.01	14.83	33.63	24.74	30.88	31.12	ND	ND
RAF1	c.770C>T	p.Ser257Leu	Missense	14.87	ND	ND	ND	ND	ND	ND	ND	ND
CTNNB1	c.134C>T	p.Ser45Phe	Missense	29.74	60.73	29.9	81.08	48.46	71.68	73.8	ND	ND
PIK3CA	c.3140A>G	p.His1047Arg	Missense	14.79	30.53	16.27	40.98	24.32	33.85	40.6	ND	ND
APC	c.71G>A	p.Arg24Gln	Missense	11.95	ND	ND	ND	ND	ND	ND	ND	ND
EGFR	c.2303G>A	p.Ser768Asn	Missense	16.77	30.05	15.27	39.46	26.12	36.08	34.4	ND	ND
TP53	c.524G>A	p.Arg175His	Missense	18.59	31.57	15.37	57.71	25.53	39.48	41	ND	ND
APC	c.6579delA	p.Val2194PhefsTer5	Frameshift	11.46	ND	ND	ND	ND	ND	ND	ND	ND
CDH1	c.208delT	p.Ser70ProfsTer13	Frameshift	13.58	28.66	13.09	34.61	23.19	32.94	40.3	ND	ND
CDKN2A	c.332del	p.G111Afs*35	Frameshift	ND	20.06	ND	ND	ND	ND	ND	ND	ND
MRE11	c.1441delA	p.Thr481HisfsTer43	Frameshift	ND	ND	16.46	ND	ND	ND	ND	ND	ND
POLE	c.4337_4338delTG	p.Val1446GlyfsTer3	Frameshift	ND	ND	ND	13.94	ND	ND	ND	ND	ND
ROS1	c.5890G>A	p.Ala1964Thr	Missense	ND	ND	ND	ND	ND	9.13	ND	ND	ND
MSH6	c.3261dupC	p.Phe1088LeufsTer5	Frameshift	ND	ND	ND	ND	ND	16.55	ND	ND	ND
TP53	c.817C>T	p.Arg273Cys	Missense	ND	ND	ND	ND	ND	ND	2.76	ND	ND
KRAS	c.436G>A	p.Ala146Thr	Missense	ND	ND	ND	ND	ND	ND	0.77	ND	ND
PTEN	c.517C>T	p.Arg173Cys	Missense	ND	ND	ND	ND	ND	ND	0.97	ND	ND
MTOR	c.7172G>A	p.Gly2391Asp	Missense	ND	ND	ND	ND	ND	ND	1.36	ND	ND
Patient AD				Primary	Liver metastasis		Plasma
Gene	CDS change	AA change	Coding impact	AD01F (%VAF)	AD03F (%VAF)	AD04F (%VAF)	AD01L (%VAF)	AD02L (%VAF)
KRAS	c.35G>A	p.Gly12Asp	Missense	ND	ND	18.3	0.5	ND
TP53	c.844C>T	p.Arg282Trp	Missense	ND	2.58	22.57	0.49	ND
CHEK2	c.538C>T	p.Arg180Ter	Nonsense	ND	ND	ND	1.7	1.3
Patient AE				Primary	Liver metastasis	Plasma
Gene	CDS change	AA change	Coding impact	AE01F	AE03F	AE01L	AE02L
ND	ND	ND	ND	ND	ND	ND	ND
Patient AF				Primary		Liver metastasis		Plasma
Gene	CDS change	AA change	Coding impact	AF01F (%VAF)	AF02F (%VAF)	AF05F (%VAF)	AF08F (%VAF)	AF01L (%VAF)	AF02L (%VAF)	AF03L (%VAF)
TP53	c.400T>C	p.Phe134Leu	Missense	39.35	70.63	10.35	20.3	ND	ND	ND
APC	c.4260del	p.Ser1421ValfsTer52	Frameshift	36.39	61.25	ND	9.9	ND	ND	ND
APC	c.1312+1G>A	NA	Splicing	ND	ND	6.54	10.84	ND	ND	ND
PIK3CA	c.277C>T	p.Arg93Trp	Missense	ND	ND	ND	ND	ND	0.6	ND
RB1	NA	NA	CNA	ND	Amplification	ND	ND	ND	ND	ND
Patient AG				Primary		Liver metastasis		Metachronous liver metastasis			Plasma
Gene	CDS change	AA change	Coding impact	AG01F (%VAF)	AG02F (%VAF)	AG03F (%VAF)	AG04F (%VAF)	AG06 (%VAF)	AG07 (%VAF)	AG08 (%VAF)	AG02L(%VAF)	AG03L(%VAF)	AG04L(%VAF)
BRAF	c.1799T>A	p.Val600Glu	Missense	10.87	7.9	ND	3.58	13.73	14.92	17.1	ND	2.34	ND
PIK3CA	c.1090G>A	p.Gly364Arg	Missense	25.87	12.41	ND	10.4	41.09	54.08	65.46	ND	5.16	ND
PIK3CA	c.1624G>A	p.Glu542Lys	Missense	11.14	5.77	ND	7.54	26.85	35.16	40.85	ND	4.92	ND
TP53	c.427G>A	p.Val143Met	Missense	ND	ND	ND	ND	ND	ND	ND	0.88	0.86	0.92
Patient AH				Primary		Liver metastasis		Plasma
Gene	CDS change	AA change	Coding impact	AH01F (%VAF)	AH02F (%VAF)	AH03F (%VAF)	AH04F (%VAF)	AH02L (%VAF)
APC	c.4463T>A	p.Leu1488Ter	Missense	3.11	ND	12.59	8.78	ND
FBXW7	c.1498C>T	p.His500Tyr	Missense	3.37	5.03	9.98	7.47	ND
NRAS	c.181C>A	p.Gln61Lys	Missense	2.5	3.86	12.72	9.89	ND
TP53	c.527G>T	p.Cys176Phe	Missense	3.94	4.53	14.82	10.86	ND
Patient AI				Primary		1st liver metastasis		2nd liver metastasis	Plasma
Gene	CDS change	AA change	Coding impact	AI01F (%VAF)	AI02F (%VAF)	AI03F (%VAF)	AI05F (%VAF)	AI06F (%VAF)	AI01L (%VAF)	AI02L (%VAF)
BRAF	c.1799T>A	p.Val600Glu	Missense	26.22	20.97	5.71	5.85	9.01	0.4	ND
EGFR	c.2012G>A	p.Arg671His	Missense	19.69	ND	ND	ND	ND	ND	ND
PIK3CA	c.3140A>T	p.His1047Leu	Missense	23.64	ND	ND	ND	ND	ND	ND
TP53	c.844C>T	p.Arg282Trp	Missense	33.22	ND	ND	ND	ND	ND	ND
APC	c.4391_4394delAGAG	p.Glu1464ValfsTer8	Frameshift	19.53	18.81	ND	ND	ND	ND	ND
APC	c.4464_4465delAT	p.Leu1488PhefsTer25	Frameshift	21.24	19.68	ND	ND	ND	ND	ND
RB1	NA	NA	CNA	Amplification	ND	ND	ND	ND	ND	ND
MYC	NA	NA	CNA	Amplification	ND	ND	ND	ND	ND	ND
Patient AJ				Liver metastasis			Plasma
Gene	CDS change	AA change	Coding impact	AJ02F (%VAF)	AJ03 (%VAF)	AJ04F (%VAF)	AJ05L (%VAF)	AJ06L (%VAF)
TP53	c.792_794delACT	p.Leu265del	In-frame deletion	14.93	21.86	22.56	16.1	0.2
Patient AK				Primary		Liver metastasis		Plasma
Gene	CDS change	AA change	Coding impact	AK01F (%VAF)	AK02F (%VAF)	AK03F (%VAF)	AK04F (%VAF)	AK01L (%VAF)
APC	c.4222G>T	p.Glu1408Ter	Nonsense	20.69	27.72	26.53	30.74	0.27
SMAD4	c.1496G>A	p.Cys499Tyr	Missense	21.77	34.04	32.26	44.99	0.33
TP53	c.524G>A	p.Arg175His	Missense	24.1	32.81	35.23	40.06	0.26
APC	c.1862_1866delTTAC	p.Tyr622GlyfsTer7	Frameshift	9.72	11.55	11.91	12.69	ND
EGFR	NA	NA	CNA	Amplification	Amplification	Amplification	Amplification	ND
MYC	NA	NA	CNA	ND	Amplification	Amplification	Amplification	ND
Patient AL				Primary		Liver metastasis	Plasma
Gene	CDS change	AA change	Coding impact	AL01F (%VAF)	AL02F (%VAF)	AL04 (%VAF)	AL01L (%VAF)	AL02L (%VAF)
KRAS	c.34G>A	p.Gly12Ser	Missense	5.67	9.43	6.77	ND	ND
TP53	c.817C>T	p.Arg273Cys	Missense	6.62	10.42	9.34	ND	ND
APC	c.2510C>G	p.Ser837Ter	Nonsense	ND	ND	6.16	ND	ND
Patient AM				Primary		1st Liver Metastasis		2nd Liver Metastasis		Plasma
Gene	CDS change	AA change	Coding impact	AM01F (%VAF)	AM02 (%VAF)	AM03F (%VAF)	AM04F (%VAF)	AM05F (%VAF)	AM06F (%VAF)	AM01L (%VAF)	AM02L (%VAF)
TP53	c.743G>A	p.Arg248Gln	Missense	13.15	18.47	23.16	10.64	24.28	12.22	ND	ND
Patient AN				Primary			Liver metastasis		Plasma
Gene	CDS change	AA change	Coding impact	AN01F (%VAF)	AN02F (%VAF)	AN03F (%VAF)	AN04F (%VAF)	AN05F (%VAF)	AN01L (%VAF)	AN02L (%VAF)
KRAS	c.35G>T	p.Gly12Val	Missense	75.8	78.07	70.87	5.17	ND	ND	ND
PIK3CA	c.3140A>T	p.His1047Leu	Missense	47	46.18	41.85	ND	ND	ND	ND
Patient AO				Primary		Liver metastasis				Plasma
Gene	CDS change	AA change	Coding impact	AO01F (%VAF)	AO02F (%VAF)	AO03F (%VAF)	AO04F (%VAF)	AO05F (%VAF)	AO06F (%VAF)	AO01L
APC	c.2945C>A	p.Ser982Ter	Nonsense	17.95	22.35	40.97	9.97	20.82	40.29	4.74
APC	c.2510C>G	p.Ser837Ter	Nonsense	ND	ND	4.94	ND	ND	8.23	ND
APC	c.7618C>T	p.Pro2540Ser	Missense	ND	ND	5.19	ND	ND	6.35	ND
TP53	c.782+1G>A	NA	splicing	44.05	58.87	80.35	18.35	41.77	78.66	9.9
KIT	c.1694G>T	p.Gly565Val	Missense	ND	ND	5.85	ND	ND	ND	ND
STK11	c.580G>T	p.Asp194Tyr	Missense	ND	ND	ND	ND	ND	5.61	ND
ESR1	c.1180C>T	p.Arg394Cys	Missense	ND	ND	ND	ND	ND	8.25	ND
APC	c.4741del	p.S1581Lfs*69	Frameshift	ND	39.69	39.57	9.12	19.21	35.03	5.82
RB1	NA	NA	CNA	ND	ND	Amplification	ND	ND	Amplification	ND
Patient AP				Primary		Liver metastasis		Plasma
Gene	CDS change	AA change	Coding impact	AP01F (%VAF)	AP02F (%VAF)	AP03F (%VAF)	AP04F (%VAF)	AP01L (%VAF)	AP02L (%VAF)
APC	c.847C>T	p.Arg283Ter	Nonsense	19.72	3.11	ND	4.04	ND	ND
APC	c.4099C>T	p.Gln1367Ter	Nonsense	16.8	3.21	ND	ND	ND	ND
PIK3CA	c.3140A>G	p.His1047Arg	Missense	11.61	ND	ND	ND	ND	ND
TP53	c.524G>A	p.Arg175His	Missense	34.24	4.88	ND	3.42	ND	ND
Patient AQ				Primary		Liver metastasis
Gene	CDS change	AA change	Coding impact	AQ01F (%VAF)	AQ02F (%VAF)	AQ03F (%VAF)	AQ04F (%VAF)
APC	c.532-2A>G	NA	Splicing	19.09	9.09	31.9	19.86
APC	c.2510C>G	p.Ser837Ter	Nonsense	2.69	7.99	ND	2.2
KRAS	c.182A>G	p.Gln61Arg	Nonsense	36.06	16.81	46.15	31.04
TP53	c.638G>T	p.Arg213Leu	Nonsense	32.6	14.77	40.83	17.1
Patient AR				Primary			Liver metastasis
Gene	CDS change	AA change	Coding impact	AR01F (%VAF)	AR02F (%VAF)	AR03F (%VAF)	AR04F (%VAF)	AR05F (%VAF)	AR06F (%VAF)	AR07F (%VAF)
KRAS	c.35G>A	p.Gly12Asp	Missense	11.61	51.47	31.83	40.86	44.58	38.67	32.35
TERT	c.1-124C>T	NA	Intronic	11.18	38.36	32.7	39.13	32.87	30.43	32.56
PIK3CA	c.3140A>G	p.His1047Arg	Missense	ND	ND	ND	27.93	ND	ND	24.63
TP53	c.524G>A	p.Arg175His	Missense	12.77	68.88	8.51	54.02	59.39	50.44	53.99
APC	c.3956del	p.P1319Lfs*2	Frameshift	22.91	ND	73.25	ND	61.49	54.96	64.21
RB1	Amplification	NA	CAN	ND	Amplification	ND	Amplification	Amplification	Amplification	Amplification

## Sheet: Patient_plots
														Sample type
															Primary tissue
															Metastatic tissue
															Metachronous LM
															Plasma
															Mutation present
															Mutation not detected
Patient AA
SNVs	APC	c.3199C>T
	KRAS	c.38G>A
	TP53	c.743G>A
Sample type
Patient AB
SNVs	KRAS	c.35G>A
	MLH1	c.1564C>T
	PIK3CA	c.1258T>C
	RET	c.2242G>T
Sample type
Patient AC
SNVs	APC	c.71G>A
	CTNNB1	c.134C>T
	EGFR	c.2303G>A
	MSH6	c.3284G>A
	PIK3CA	c.3140A>G
	RAF1	c.770C>T
	ROS1	c.5890G>A
	TP53	c.524G>A
	PIK3CA	c.3140A>G
	TP53	c.817C>T
	KRAS	c.436G>A
	PTEN	c.517C>T
	MTOR	c.7172G>A
INDELs	APC	c.6579delA
	CDH1	c.208delT
	CDKN2A	c.332del
	MSH6	c.3261dupC
	MRE11	c.1441delA
	POLE	c.4337_4338delTG
Sample type
Patient AD
SNVs	KRAS	c.35G>A
	TP53	c.844C>T
	CHEK2	c.538C>T
Sample type
Patient AE
No mutations detected
Sample type
Patient AF
SNVs	APC	c.1312+1G>A
	TP53	c.400T>C
	APC	c.4260del
	PIK3CA	c.277C>T
CNA	RB1	Amplification
Sample type
Patient AG
SNVs	BRAF	c.1799T>A
	PIK3CA	c.1090G>A
	PIK3CA	c.1624G>A
	TP53	c.427G>A
Sample type
Patient AH
SNVs	APC	c.4463T>A
	FBXW7	c.1498C>T
	NRAS	c.181C>A
	TP53	c.527G>T
Sample type
Patient AI
SNVs	BRAF	c.1799T>A
	EGFR	c.2012G>A
	PIK3CA	c.3140A>T
	TP53	c.844C>T
INDELS	APC	c.4391_4394delAGAG
	APC	c.4464_4465delAT
CNA	RB1	Amplification
	MYC	Amplification
Sample type
Patient AJ
INDEL	TP53	c.792_794delACT
Sample type
Patient AK
SNVs	APC	c.4222G>T
	SMAD4	c.1496G>A
	TP53	c.524G>A
INDELs	APC	c.1862_1866delTTAC
CNA	EGFR	Amplification
	MYC	Amplification
Sample type
Patient AL
SNVs	KRAS	c.34G>A
	TP53	c.817C>T
	APC	c.2510C>G
Sample type
Patient AM
SNVs	TP53	c.743G>A
Sample type
Patient AN
SNVs	KRAS	c.35G>T
	PIK3CA	c.3140A>T
Sample type
Patient AO
SNVs	APC	c.2945C>A
	APC	c.2510C>G
	APC	c.7618C>T
	TP53	c.782+1G>A
	KIT	c.1694G>T
	STK11	c.580G>T
	ESR1	c.1180C>T
INDELs	APC	c.4741del
CNA	RB1	Amplification
Sample type
Patient AP
SNVs	APC	c.847C>T
	APC	c.4099C>T
	PIK3CA	c.3140A>G
	TP53	c.524G>A
Sample type
Patient AQ
SNVs	APC	c.532-2A>G
	APC	c.2510C>G
	KRAS	c.182A>G
	TP53	c.638G>T
Sample type
Patient AR
SNVs	KRAS	c.35G>A
	TERT	c.1-124C>T
	PIK3CA	c.3140A>G
	TP53	c.524G>A
INDELs	APC	c.3956del
CNA	RB1	Amplification
Sample type

## Sheet: Patient_summary_plot
	Patient ID
	AA									AB											AC									AD					AE				AF							AG
APC
BRAF
CDH1
CDKN2A
CHEK2
CTNNB1
EGFR
ESR1
FBXW7
KIT
KRAS
MLH1
MRE11
MSH6
MTOR
MYC
NRAS
PIK3CA
POLE
PTEN
RAF1
RB1
RET
ROS1
SMAD4
STK11
TERT
TP53
Sample type
Gender

## Sheet: Patient_variant_frequency
APC	19
TP53	18
PIK3CA	9
KRAS	8
EGFR	3
RB1	3
BRAF	2
MSH6	2
MYC	2
CDH1	1
CDKN2A	1
CHEK2	1
CTNNB1	1
ESR1	1
FBXW7	1
KIT	1
MLH1	1
MRE11	1
MTOR	1
NRAS	1
POLE	1
PTEN	1
RAF1	1
RET	1
ROS1	1
SMAD4	1
STK11	1
TERT	1

## Sheet: Number of variants per patient
						Type of alterations
Patient ID	# genetic alterations				Patient ID	Nonsense	Missense	Frameshift	Splicing	Amplification	other	sum
AA	3	4.7			AA	1	2	0	0	0	0	3
AB	4	4.7			AB	0	4	0	0	0	0	4
AC	18	4.7			AC	0	12	6	0	0	0	18
AD	3	4.7			AD	1	2	0	0	0	0	3
AE	0	4.7			AE	0	0	0	0	0	0	0
AF	5	4.7			AF	0	2	1	1	1	0	5
AG	4	4.7			AG	0	4	0	0	0	0	4
AH	4	4.7			AH	0	4	0	0	0	0	4
AI	8	4.7			AI	0	4	2	0	2	0	8
AJ	1	4.7			AJ	0	0	0	0	0	1	1
AK	6	4.7			AK	1	2	1	0	2	0	6
AL	3	4.7			AL	0	3	0	0	0	0	3
AM	1	4.7			AM	0	1	0	0	0	0	1
AN	2	4.7			AN	0	2	0	0	0	0	2
AO	9	4.7			AO	2	4	1	1	1	0	9
AP	4	4.7			AP	2	2	0	0	0	0	4
AQ	4	4.7			AQ	3	0	0	1	0	0	4
AR	6	4.7			AR	0	3	1	0	1	1	6
Average	4.72222				sum	10	51	12	3	7	2	85
Median	4
stdev	4.04105							%
						Missense	51	60
						Frameshift	12	14.1176
						Nonsense	10	11.7647
						Amplifications	7	8.23529
						Splicing	3	3.52941
						Other	2	2.35294

## Sheet: Variant-drug association
Patient ID	Gene	CDS change	AA change	Gene included in guidelines (NCCN and/or ESMO)*	Drug**	Regulatory approval (FDA and/or EMA)	Approval Indication	Drug Effect***	Drug level Evidence	Type of tumor tested	Source	Remarks
AA	APC	c.3199C>T	p.Gln1067Ter		Tankyrase inhibitor		NA	Responsive	Pre-clinical	COREAD	PMID:22440753;PMID:23539443	Drug effect related to the excact alteration identified
AA	KRAS	c.38G>A	p.Gly13Asp	✓	Cetuximab (EGFR mAb inhibitor)	✓	Colorectal	Resistant	Late trials, FDA, NCCN	COREAD	PMID:27114605, NCCN guidelines, FDA guidelines	Drug effect related to the excact alteration identified
					Panitumumab (EGFR mAb inhibitor)	✓	Colorectal	Resistant	Late trials, FDA, NCCN	COREAD	FDA guidelines, NCCN guidelines	Drug effect related to the excact alteration identified
AA	TP53	c.743G>A	p.Arg248Gln		HSP90 inhibitor		NA	Responsive	Pre-clinical	COREAD	PMID:26009011	Drug effect related to the excact alteration identified
AB	MLH1	c.1564C>T	p.Arg522Trp	✓	No		NA	NA	NA	NA	NA
AB	PIK3CA	c.1258T>C	p.Cys420Arg		PI3K pathway inhibitor			Responsive	Case report	BLCA, HNC, HNSC, ST	ASCO 2015 (abstr 6049);ESMO 2013 (abstr P017);ASCO 2015 (abstr 2516), PMID:26787751;PMID:26763254, ASCO 2015 (abstr 2501)
					Cetuximab (EGFR mAb inhibitor)	✓	Colorectal	Resistant	Case report	COREAD	PMID:20619739
AB	RET	c.2242G>T	p.Gly748Cys		Vandetanib (Pan-TK inhibitor)	✓	Other	Responsive	FDA guidelines	THCA, TH	PMID:22025146;PMID:20065189
AB	KRAS	c.35G>A	p.Gly12Asp	✓	Cetuximab (EGFR mAb inhibitor)	✓	Colorectal	Resistant	Late trials, FDA, NCCN	COREAD	PMID:27114605, NCCN guidelines, FDA guidelines
					Panitumumab (EGFR mAb inhibitor)	✓	Colorectal	Resistant	Late trials, FDA, NCCN	COREAD	FDA guidelines, NCCN guidelines
AC	MSH6	c.3284G>A	p.Arg1095His	✓	No		NA	NA	NA	NA	NA
AC	RAF1	c.770C>T	p.Ser257Leu		Sorafenib	✓	Other	Responsive	Pre-clinical	PRAD	PMID:20526349
					Trametinib	✓	Other	Responsive	Pre-clinical	L	PMID:24569458
AC	CTNNB1	c.134C>T	p.Ser45Phe		MPI-0479605, BAY1217389, NMS-P715, Mps-BAY2b, NTRC 0066-0, Mps1-IN-1 (Msp1 inhibitors)		NA	Responsive	Pre-clinical	COREAD	PMID:28751540
AC	PIK3CA	c.3140A>G	p.His1047Arg		Alpelisib	✓	Other	Responsive	Clinical study	COREAD	PMID:29401002
AC	APC	c.71G>A	p.Arg24Gln		Vinorelbine	✓	Other	Responsive	Pre-clinical	COREAD	PMID:22399804
AC	EGFR	c.2303G>A	p.Ser768Asn		Afatinib (ERBB2 & EGFR inhibitor)	✓	Other	Responsive	Clinical study	NSCLC	PMID:26354527	Drug effect related to other missesnce EGFR variants
					Erlotinib (EGFR inhibitor)	✓	Other	Responsive	Clinical study	NSCLC	PMID:26720423	Drug effect related to other missesnce EGFR variants
					Osimertinib (EGFR inhibitor)	✓	Other	Responsive	Clinical study	NSCLC	PMID:32139298	Drug effect related to other missesnce EGFR variants
AC	TP53	c.524G>A	p.Arg175His		HSP90 inhibitor		NA	Responsive	Pre-clinical	COREAD	PMID:26009011	Drug effect related to the excact alteration identified
AC	APC	c.6579delA	p.Val2194PhefsTer5		Tankyrase inhibitor		NA	Responsive	Pre-clinical	COREAD	PMID:22440753;PMID:23539443	Drug effect related to the excact alteration identified
AC	CDH1	c.208delT	p.Ser70ProfsTer13		No		NA	NA	NA	NA	NA
AC	CDKN2A	c.332del	p.G111Afs*35		Ilorasertib (AURKA-VEGF inhibitor)		NA	Responsive	Early trials	Advanced cancer	NCT02478320
AC	MRE11	c.1441delA	p.Thr481HisfsTer43		No		NA	NA	NA	NA	NA
AC	POLE	c.4337_4338delTG	p.Val1446GlyfsTer3		Pembrolizumab	✓	Colorectal	Responsive	Case report	COREAD	PMID:28188185	Drug effect related to other missesnce POLE variants. Pembrolizumab approved for MSI-H tumors, not yet approved for POLE mutated tumors
AC	ROS1	c.5890G>A	p.Ala1964Thr		No		NA	NA	NA	NA	NA
AC	MSH6	c.3261dupC	p.Phe1088LeufsTer5	✓	No		NA	NA	NA	NA	NA
AC	TP53	c.817C>T	p.Arg273Cys		Pazopanib + Vorinostat	✓	Other	Responsive	Early trials	COREAD	PMID:25669829	Drug effect related to the excact alteration identified
AC	KRAS	c.436G>A	p.Ala146Thr	✓	Cetuximab (EGFR mAb inhibitor)	✓	Colorectal	Resistant	Late trials, FDA, NCCN	COREAD	PMID:27114605, NCCN guidelines, FDA guidelines
					Panitumumab (EGFR mAb inhibitor)	✓	Colorectal	Resistant	Late trials, FDA, NCCN	COREAD	FDA guidelines, NCCN guidelines
AC	PTEN	c.517C>T	p.Arg173Cys		Cetuximab (EGFR mAb inhibitor)	✓	Colorectal	Resistant	Late trials	COREAD	PMID:21163703;PMID:19398573
AC	MTOR	c.7172G>A	p.Gly2391Asp		Everolimus (MTOR inhibitor)	✓	Other	Responsive	Pre-clinical	Solid tumor	PMID: 27482884
AD	KRAS	c.35G>A	p.Gly12Asp	✓	Cetuximab (EGFR mAb inhibitor)	✓	Colorectal	Resistant	Late trials, FDA, NCCN	COREAD	PMID:27114605, NCCN guidelines, FDA guidelines
					Panitumumab (EGFR mAb inhibitor)	✓	Colorectal	Resistant	Late trials, FDA, NCCN	COREAD	FDA guidelines, NCCN guidelines
AD	TP53	c.844C>T	p.Arg282Trp		Pazopanib + Vorinostat	✓	Other	Responsive	Early trials	COREAD	PMID:25669829	Drug effect related to the excact alteration identified
AD	CHEK2	c.538C>T	p.Arg180Ter		Olaparib (PARP inhibitor)	✓	Other	Responsive	Early trials	PRAD	AACR 2015 (abstr CT322);PMID:26510020	Drug effect related to the excact alteration identified
AF	TP53	c.400T>C	p.Phe134Leu		Pazopanib + Vorinostat	✓	Other	Responsive	Early trials	COREAD	PMID:25669829	Drug effect related to the excact alteration identified
AF	APC	c.4260del	p.Ser1421ValfsTer52		Tankyrase inhibitor		NA	Responsive	Pre-clinical	COREAD	PMID:22440753;PMID:23539443	Drug effect related to the excact alteration identified
AF	APC	c.1312+1G>A	NA		Tankyrase inhibitor		NA	Responsive	Pre-clinical	COREAD	PMID:22440753;PMID:23539443	Drug effect related to the excact alteration identified
AF	PIK3CA	c.277C>T	p.Arg93Trp		Alpelisib	✓	Other	Responsive	Clinical study	COREAD	PMID:29401002
AF	RB1	Amplification	NA	NA	No		NA	NA	NA	NA	NA
AG	BRAF	c.1799T>A	p.Val600Glu	✓	Encorafenib/Cetuximab	✓	Colorectal	Responsive	FDA, NCCN	Rectal	NCCN guidelines	Drug effect related to the excact alteration identified
					Cobimetinib + Vemurafenib	✓	Melanoma	Responsive	FDA	Melanoma	PMID: 27480103; NCT01689519	Drug effect related to the excact alteration identified
					Panitumumab (EGFR mAb inhibitor)	✓	Colorectal	Resistant	NCCN	Rectal	NCCN guidelines	Drug effect related to the excact alteration identified
					Encorafenib + Panitumumab	✓	Colorectal	Responsive	NCCN	Colon	NCCN guidelines	Drug effect related to the excact alteration identified
AG	PIK3CA	c.1090G>A	p.Gly364Arg		Alpelisib	✓	Other	Responsive	Clinical study	COREAD	PMID:29401002
AG	PIK3CA	c.1624G>A	p.Glu542Lys		Alpelisib	✓	Other	Responsive	Clinical study	COREAD	PMID:29401002
AG	TP53	c.427G>A	p.Val143Met		Pazopanib + Vorinostat	✓	Other	Responsive	Early trials	COREAD	PMID:25669829	Drug effect related to the excact alteration identified
AH	APC	c.4463T>A	p.Leu1488Ter		Tankyrase inhibitor		NA	Responsive	Pre-clinical	COREAD	PMID:22440753;PMID:23539443	Drug effect related to the excact alteration identified
AH	FBXW7	c.1498C>T	p.His500Tyr		Tubulin inhibitor		NA	Resistant	Pre-clinical	OVA, Colon	PMID:21368834	Drug effect related to the excact alteration identified
AH	NRAS	c.181C>A	p.Gln61Lys	✓	Panitumumab (EGFR mAb inhibitor)	✓	Colorectal	Resistant	FDA guidelines	COREAD	FDA guidelines	Drug effect related to the excact alteration identified
					Cetuximab (EGFR mAb inhibitor)	✓	Colorectal	Resistant	NCCN guidelines	COREAD	PMID:24024839;PMID:23325582;PMID:20619739	Drug effect related to the excact alteration identified
AH	TP53	c.527G>T	p.Cys176Phe		Pazopanib + Vorinostat	✓	Other	Responsive	Early trials	COREAD	PMID:25669829	Drug effect related to the excact alteration identified
AI	BRAF	c.1799T>A	p.Val600Glu	✓	Encorafenib/Cetuximab	✓	Colorectal	Responsive	FDA, NCCN	Rectal	NCCN guidelines	Drug effect related to the excact alteration identified
					Cobimetinib + Vemurafenib	✓	Other	Responsive	FDA	Melanoma	PMID: 27480103; NCT01689519	Drug effect related to the excact alteration identified
					Panitumumab (EGFR mAb inhibitor)	✓	Colorectal	Resistant	NCCN	Rectal	NCCN guidelines	Drug effect related to the excact alteration identified
					Encorafenib + Panitumumab	✓	Colorectal	Responsive	NCCN	Colon	NCCN guidelines	Drug effect related to the excact alteration identified
AI	EGFR	c.2012G>A	p.Arg671His		No		NA	NA	NA	NA	NA
AI	PIK3CA	c.3140A>T	p.His1047Leu		Alpelisib	✓	Other	Responsive	Clinical study	COREAD	PMID:29401002
AI	TP53	c.844C>T	p.Arg282Trp		Pazopanib + Vorinostat	✓	Other	Responsive	Early trials	COREAD	PMID:25669829	Drug effect related to the excact alteration identified
AI	APC	c.4391_4394delAGAG	p.Glu1464ValfsTer8		Tankyrase inhibitor		NA	Responsive	Pre-clinical	COREAD	PMID:22440753;PMID:23539443	Drug effect related to the excact alteration identified
AI	APC	c.4464_4465delAT	p.Leu1488PhefsTer25		Tankyrase inhibitor		NA	Responsive	Pre-clinical	COREAD	PMID:22440753;PMID:23539443	Drug effect related to the excact alteration identified
AI	RB1	Amplification	NA		No		NA	NA	NA	NA	NA
AI	MYC	Amplification	NA		No		NA	NA	NA	NA	NA
AJ	TP53	c.792_794delACT	p.Leu265del		Pazopanib + Vorinostat	✓	Other	Responsive	Early trials	COREAD	PMID:25669829	Drug effect related to the excact alteration identified
AK	APC	c.4222G>T	p.Glu1408Ter		Tankyrase inhibitor		NA	Responsive	Pre-clinical	COREAD	PMID:22440753;PMID:23539443	Drug effect related to the excact alteration identified
AK	SMAD4	c.1496G>A	p.Cys499Tyr		Cetuximab (EGFR mAb inhibitor)	✓	Colorectal	No response	Clinical study	COREAD	PMID: 29703253	Drug effect related to different SMAD4 variants
AK	TP53	c.524G>A	p.Arg175His		HSP90 inhibitor		NA	Responsive	Pre-clinical	COREAD	PMID:26009011	Drug effect related to the excact alteration identified
AK	APC	c.1862_1866delTTAC	p.Tyr622GlyfsTer7		Tankyrase inhibitor		NA	Responsive	Pre-clinical	COREAD	PMID:22440753;PMID:23539443	Drug effect related to the excact alteration identified
AK	EGFR	Amplification	NA		No		NA	NA	NA	NA	NA
AK	MYC	Amplification	NA		No		NA	NA	NA	NA	NA
AL	KRAS	c.34G>A	p.Gly12Ser	✓	Cetuximab (EGFR mAb inhibitor)	✓		Resistant	Late trials, FDA, NCCN	COREAD	PMID:27114605, NCCN guidelines, FDA guidelines
					Panitumumab (EGFR mAb inhibitor)	✓		Resistant	Late trials, FDA, NCCN	COREAD	FDA guidelines, NCCN guidelines
AL	TP53	c.817C>T	p.Arg273Cys		HSP90 inhibitor		NA	Responsive	Pre-clinical	COREAD	PMID:26009011	Drug effect related to the excact alteration identified
AL	APC	c.2510C>G	p.Ser837Ter		Tankyrase inhibitor		NA	Responsive	Pre-clinical	COREAD	PMID:22440753;PMID:23539443	Drug effect related to the excact alteration identified
AM	TP53	c.743G>A	p.Arg248Gln		HSP90 inhibitor		NA	Responsive	Pre-clinical	COREAD	PMID:26009011	Drug effect related to the excact alteration identified
AN	KRAS	c.35G>T	p.Gly12Val	✓	Cetuximab (EGFR mAb inhibitor)	✓		Resistant	Late trials, FDA, NCCN	COREAD	PMID:27114605, NCCN guidelines, FDA guidelines
					Panitumumab (EGFR mAb inhibitor)	✓		Resistant	Late trials, FDA, NCCN	COREAD	FDA guidelines, NCCN guidelines
AN	PIK3CA	c.3140A>T	p.His1047Leu		Alpelisib	✓	Other	Responsive	Clinical study	COREAD	PMID:29401002
AO	APC	c.2945C>A	p.Ser982Ter		Tankyrase inhibitor		NA	Responsive	Pre-clinical	COREAD	PMID:22440753;PMID:23539443	Drug effect related to the excact alteration identified
AO	APC	c.2510C>G	p.Ser837Ter		Tankyrase inhibitor		NA	Responsive	Pre-clinical	COREAD	PMID:22440753;PMID:23539443	Drug effect related to the excact alteration identified
AO	APC	c.7618C>T	p.Pro2540Ser		Tankyrase inhibitor		NA	Responsive	Pre-clinical	COREAD	PMID:22440753;PMID:23539443	Drug effect related to the excact alteration identified
AO	TP53	c.782+1G>A	NA		HDM2 inhibitor		NA	Responsive	Early trials	AML	AACR 2017 (abstr CT152)	Drug effect related to the same type of gene alteration
AO	KIT	c.1694G>T	p.Gly565Val		Imatinib (BCR-ABL inhibitor & KIT inhibitor)	✓	Other	Responsive	FDA	GIST	FDA guidelines
					Sunitinib (Pan-TK inhibitor)	✓	Other	Responsive	FDA guidelines;Late trials	GIST	PMID:18955458;FDA
AO	STK11	c.580G>T	p.Asp194Tyr		Durvalumab (PD1 inhibitor), Durvalumab+Tremelimumab	✓	NSCLC	Resistant	Early trials	NSCLC	ASCO 2018 (abstr 3028)
AO	ESR1	c.1180C>T	p.Arg394Cys		Exemestane (Hormonal therapy)	✓	Other	Resistant	Late trials	BRCA	PMID:27269946
					Fluvestrant (Hormonal therapy)	✓	Other	Responsive	Late trials	BRCA	PMID:27269946
AO	APC	c.4741del	p.S1581Lfs*69		Tankyrase inhibitor		NA	Responsive	Pre-clinical	COREAD	PMID:22440753;PMID:23539443	Drug effect related to the excact alteration identified
AO	RB1	Amplification	NA	NA	No		NA	NA	NA	NA	NA
AP	APC	c.847C>T	p.Arg283Ter		Tankyrase inhibitor		NA	Responsive	Pre-clinical	COREAD	PMID:22440753;PMID:23539443	Drug effect related to the excact alteration identified
AP	APC	c.4099C>T	p.Gln1367Ter		Tankyrase inhibitor		NA	Responsive	Pre-clinical	COREAD	PMID:22440753;PMID:23539443	Drug effect related to the excact alteration identified
AP	PIK3CA	c.3140A>G	p.His1047Arg		Alpelisib	✓	Other	Responsive	Clinical study	COREAD	PMID:29401002
AP	TP53	c.524G>A	p.Arg175His		HSP90 inhibitor		NA	Responsive	Pre-clinical	COREAD	PMID:26009011	Drug effect related to the excact alteration identified
AQ	APC	c.532-2A>G	NA		Tankyrase inhibitor		NA	Responsive	Pre-clinical	COREAD	PMID:22440753;PMID:23539443	Drug effect related to the excact alteration identified
AQ	APC	c.2510C>G	p.Ser837Ter		Tankyrase inhibitor		NA	Responsive	Pre-clinical	COREAD	PMID:22440753;PMID:23539443	Drug effect related to the excact alteration identified
AQ	KRAS	c.182A>G	p.Gln61Arg	✓	Cetuximab (EGFR mAb inhibitor)	✓		Resistant	Late trials, FDA, NCCN	COREAD	PMID:27114605, NCCN guidelines, FDA guidelines
					Panitumumab (EGFR mAb inhibitor)	✓		Resistant	Late trials, FDA, NCCN	COREAD	FDA guidelines, NCCN guidelines
AQ	TP53	c.638G>T	p.Arg213Leu		Pazopanib + Vorinostat	✓	Other	Responsive	Early trials	COREAD	PMID:25669829	Drug effect related to the excact alteration identified
AR	KRAS	c.35G>A	p.Gly12Asp	✓	Cetuximab (EGFR mAb inhibitor)	✓		Resistant	Late trials, FDA, NCCN	COREAD	PMID:27114605, NCCN guidelines, FDA guidelines
					Panitumumab (EGFR mAb inhibitor)	✓		Resistant	Late trials, FDA, NCCN	COREAD	FDA guidelines, NCCN guidelines
AR	TERT	c.1-124C>T	NA	NA	No		NA	NA	NA	NA	NA
AR	PIK3CA	c.3140A>G	p.His1047Arg		Alpelisib	✓	Other	Responsive	Clinical study	COREAD	PMID:29401002
AR	TP53	c.524G>A	p.Arg175His		HSP90 inhibitor		NA	Responsive	Pre-clinical	COREAD	PMID:26009011	Drug effect related to the excact alteration identified
AR	APC	c.3956del	p.P1319Lfs*2		Tankyrase inhibitor		NA	Responsive	Pre-clinical	COREAD	PMID:22440753;PMID:23539443	Drug effect related to the excact alteration identified
AR	RB1	Amplification	NA	NA	No		NA	NA	NA	NA	NA
Notes
*NCCN Clinical practise guidelines in OncologyL Colon Cancer, version 2.2021. Metastatic colorectal cancer: ESMO Clinical Practice Guidelines for diagnosis, treatment and follow-up. Annals of Oncology25 (Supplement 3): iii1–iii9, 2014
**Drugs listed in the tables refer to either approved drugs or drugs under invastigaiton in clinical or pre-clinical studies for the indicated or other cancer type. In the case of non-approved drugs, a selection of drugs based on the highest level of evidence is recorded here. Other drugs not listed here might also be under investigation in pre-clinical or clinical studies.
***Drug effect refers to the effect on the tumor type tested
Patient Benefit group	No. Patients	% of patients
EGFR mAb (KRAS/NRAS negative)	9	50
BRAF inhibitors	2	11.1111
Drugs approved in other indications	9	50
Drugs under clinical investigation	13	72.2222
Drugs under investigation in pre-clinical settings	12	66.6667
CRC Pre-clinical
CRC Clinical
FDA CRC	FDA non-CRC +/- (pre)clinical CRC
Pre-clinical non-CRC	Approved drug, other indication
Clinical non-CRC
FDA non-CRC
